# Supplementary material for: Evaluation of a Yeast Hydrolysate from a Novel Strain of Saccharomyces cerevisiae for Mycotoxin Mitigation using In Vitro and In Vivo Models
Source: Toxins (Basel). 2021 Dec 22;14(1):7. doi: 10.3390/toxins14010007 (PMC8779798; doi:10.3390/toxins14010007)
Supplement: Supplementary file 1 [file toxins-14-00007-s001.zip]

Archive with 3 entries (3 files):
- Revised Fig S1 abc.xlsx
- Revised Table S1 In vitro binding raw data.xlsx
- Table S2_3_4 Final parameters toxicokinetic study.xls
