# Supplementary material for: Evaluation of a Yeast Hydrolysate from a Novel Strain of Saccharomyces cerevisiae for Mycotoxin Mitigation using In Vitro and In Vivo Models
Source: Toxins (Basel). 2021 Dec 22;14(1):7. doi: 10.3390/toxins14010007 (PMC8779798; doi:10.3390/toxins14010007)
Supplement: Supplementary file 1 [file toxins-14-00007-s001.zip › Revised Table S1 In vitro binding raw data.xlsx]

## Sheet: Sheet1
		DON in solution (ng/ml)					ZEA in solution (ng/ml)					OTA in solution (ng/ml)
		No binder	YHY	AY1	AY2		No binder	YHY	AY1	AY2		No binder	YHY	AY1	AY2
	pH 3.0	1010	540	905	900		270	265	130	105		35	30	30	35
		960	535	845	825		281	276	115	114		25	35	20	20
		1000	545	910	905		273	250	130	109		35	30	25	25
	pH 5.0	995	540	890	900		280	250	130	100		55	50	40	55
		960	530	885	850		285	256	120	95		50	50	55	45
		1020	545	895	885		275	235	110	125		65	55	55	55
	pH 8.5	1015	540	905	930		420	380	190	140		65	60	60	65
		940	525	810	895		350	300	195	135		75	65	70	70
		1080	565	995	1065		360	306	180	124		65	55	65	60
