# Supplementary material for: Evaluation of a Yeast Hydrolysate from a Novel Strain of Saccharomyces cerevisiae for Mycotoxin Mitigation using In Vitro and In Vivo Models
Source: Toxins (Basel). 2021 Dec 22;14(1):7. doi: 10.3390/toxins14010007 (PMC8779798; doi:10.3390/toxins14010007)
Supplement: Supplementary file 1 [file toxins-14-00007-s001.zip › Table S2_3_4 Final parameters toxicokinetic study.xls]

## Sheet: DON
	Animal	ke	HL	Tmax	Cmax	AUClast
		1/hr	hr	hr	ng/mL	hr*ng/mL
	1	no result	no result	2	28.0689	93.7346		Control: animal 1-6
	2	no result	no result	2	18.1705	80.5825		YHY: animal 7-12
	3	0.314607	2.20322	0.5	14.7974	61.4055
	4	0.301559	2.29854	0.5	15.3998	69.4123
	5	0.342989	2.0209	1.5	19.6496	70.1288
	6	0.332082	2.08728	0.25	24.9501	72.1637
	7	0.259939	2.66658	0.75	18.6724	61.6096
	8	0.242093	2.86314	0.25	12.3278	36.3822
	9	0.307233	2.25609	1.5	13.1109	51.8337
	10	0.30462	2.27545	1	17.1599	69.001
	11	0.300354	2.30777	1	15.7545	67.2288
	12	0.356804	1.94265	0.75	15.8013	54.1269
	Control	0.322809	2.15249	1.125	20.1727	74.5712
		0.014726	0.0983941	0.708333	4.22454	8.39153
	YHY	0.295174	2.38528	0.875	15.4711	56.697
		0.0294386	0.253053	0.291667	1.83453	9.24943

## Sheet: OTA
Animal	ke	HL	Tmax	Cmax	AUClast
	1/hr	hr	hr	ng/mL	hr*ng/mL
1	0.0153328	45.2068	4	324.742	12206.6		Control: animal 1-6
2	0.0157689	43.9566	1.5	404.826	14647.1		YHY: animal 7-12
3	0.0186217	37.2226	2	393.232	13573.1
4	0.0173832	39.8746	4	326.81	12170.5
5	0.0175103	39.5852	2	577.67	16975.9
6	0.0106846	64.8735	1	530.073	15236.1
7	0.0143746	48.2204	2	443.089	16605.4
8	0.0108655	63.7933	4	200.967	9610.07
9	0.02482	27.927	1.5	431.742	12761.9
10	0.0179041	38.7145	2	379.282	13629.5
11	0.0110485	62.7368	0.75	318.214	10074.8
12	0.0110471	62.7449	2	349.679	10981.5
Control	0.0158836	45.1199	2.41667	426.226	14134.9
	0.0019548	6.61351	1.05556	85.0972	1484.83
YHY	0.0150099	50.6895	2.04167	353.829	12277.2
	0.00423472	12.4022	0.652778	64.2087	2055.06

## Sheet: ZEN-GlcA
Animal	ke	HL	Tmax	Cmax	AUClast
	1/hr	hr	hr	ng/mL	hr*ng/mL
1	0.414356	1.67283	0.25	918.69	2782.11		Control: animal 1-6
2	0.314605	2.20323	0.25	1507.16	2527.56		YHY: animal 7-12
3	0.118245	5.86193	0.25	1131.11	1178.6
4	0.0944603	7.33797	0.25	1291.01	1751.17
5	0.418389	1.65671	0.75	1076.43	2090.22
6	0.241778	2.86688	0.25	3838.51	2679.54
7	0.282678	2.45207	0.5	1667.82	2681.9
8	0.250193	2.77045	0.25	450.32	947.041
9	0.279416	2.4807	0.25	699.093	1595.02
10	0.385027	1.80026	0.25	2016.12	1874.49
11	0.268311	2.58337	0.25	1619.8	2181.31
12	0.12672	5.46992	0.25	1362.01	2223.21
Control	0.266972	3.59992	0.333333	1627.15	2168.2
	0.115478	2.00002	0.138889	737.118	494.87
YHY	0.265391	2.92613	0.291667	1302.53	1917.16
	0.0512895	0.84793	0.0694444	485.213	444.98
